# Supplementary material for: Guided Frontal Sinus Osteotomy: A Pilot Study of a Digital Protocol for “In-House” Manufacturing Surgical Cutting Guides
Source: J Clin Med. 2025 May 1;14(9):3141. doi: 10.3390/jcm14093141 (PMC12072317; doi:10.3390/jcm14093141)
Supplement: Supplementary file 1 [file jcm-14-03141-s001.zip]

Archive with 1 entries (1 files):
- jcm-3600460-supplementary.mp4
